# Supplementary material for: The electrogenicity of the Na+/K+-ATPase poses challenges for computation in highly active spiking cells
Source: eLife. 2025 Dec 3;14:RP103781. doi: 10.7554/eLife.103781 (PMC12674616; doi:10.7554/eLife.103781)
Supplement: Source code 1. [file elife-103781-code1.zip]

Archive with 32 entries (24 files):
- electrocyte_nakatpase-main/
- electrocyte_nakatpase-main/README.md
- electrocyte_nakatpase-main/cfg/
- electrocyte_nakatpase-main/cfg/environment.yml
- electrocyte_nakatpase-main/cfg/epm_pump.json
- electrocyte_nakatpase-main/cfg/simulation_params.json
- electrocyte_nakatpase-main/fig/
- electrocyte_nakatpase-main/fig/img/
- electrocyte_nakatpase-main/fig/img/electrocyte_model.png
- electrocyte_nakatpase-main/fig/img/k_buffer.png
- electrocyte_nakatpase-main/fig/img/synapse.png
- electrocyte_nakatpase-main/py/
- electrocyte_nakatpase-main/py/figure_1.py
- electrocyte_nakatpase-main/py/figure_2.py
- electrocyte_nakatpase-main/py/figure_3.py
- electrocyte_nakatpase-main/py/figure_4_and_5.py
- electrocyte_nakatpase-main/py/figure_6.py
- electrocyte_nakatpase-main/py/figure_A1.py
- electrocyte_nakatpase-main/py/figure_A2.py
- electrocyte_nakatpase-main/py/helpers/
- electrocyte_nakatpase-main/py/helpers/analysis.py
- electrocyte_nakatpase-main/py/helpers/brianutils.py
- electrocyte_nakatpase-main/py/helpers/model_utils.py
- electrocyte_nakatpase-main/py/helpers/plotting/
- electrocyte_nakatpase-main/py/helpers/plotting/plotting.py
- electrocyte_nakatpase-main/py/helpers/plotting/schematics.py
- electrocyte_nakatpase-main/py/helpers/simulation.py
- electrocyte_nakatpase-main/py/run_all.py
- electrocyte_nakatpase-main/py/simulations/
- electrocyte_nakatpase-main/py/simulations/communication.py
- electrocyte_nakatpase-main/py/simulations/const_input.py
- electrocyte_nakatpase-main/py/simulations/const_input_voltage_dep.py
