# Supplementary material for: The electrogenicity of the Na+/K+-ATPase poses challenges for computation in highly active spiking cells
Source: eLife. 2025 Dec 3;14:RP103781. doi: 10.7554/eLife.103781 (PMC12674616; doi:10.7554/eLife.103781)
Supplement: Source code 1. [file elife-103781-code1.zip › electrocyte_nakatpase-main/README.md]

# electrocyte_NaKATPase

This code reproduces all results presented in "The electrogenicity of the Na^+^/K^+^-ATPase poses challenges for computation in highly active spiking cells".

# Running the code

To run the code, create a [conda](https://conda.io/projects/conda/en/latest/user-guide/install/index.html) virtual environment with the specified requirements

```
conda env create -f cfg/environment.yml
```

To activate the installed environment, run

```
conda activate electrocyte_nakatpase
```

To reproduce all figures, run

```
python py/run_all.py
```

Note that this can take a few hours due to long simulation times.
