# Supplementary material for: The electrogenicity of the Na+/K+-ATPase poses challenges for computation in highly active spiking cells
Source: eLife. 2025 Dec 3;14:RP103781. doi: 10.7554/eLife.103781 (PMC12674616; doi:10.7554/eLife.103781)
Supplement: Source code 1. [file elife-103781-code1.zip › electrocyte_nakatpase-main/cfg/environment.yml]

name: electrocyte_nakatpase
channels:
  - conda-forge
  - defaults
dependencies:
  - python=3.12.5
  - brian2=2.7.1
  - matplotlib=3.9.1
