# Supplementary material for: The electrogenicity of the Na+/K+-ATPase poses challenges for computation in highly active spiking cells
Source: eLife. 2025 Dec 3;14:RP103781. doi: 10.7554/eLife.103781 (PMC12674616; doi:10.7554/eLife.103781)
Supplement: Source code 1. [file elife-103781-code1.zip › electrocyte_nakatpase-main/cfg/epm_pump.json]

{
  "ode":
  [
    "C*dv/dt = (-I_NaT - I_NaP - I_Na_L - I_K - I_K_L - I_pump + I_stim)",
    "dNa_in/dt = -(I_NaT + I_NaP + I_Na_L + syn_clamp*I_AChRNa + 3*I_pump)/(F*vol_in)",
    "dm/dt = alpha_m*(1-m) - beta_m*m",
    "dh/dt = alpha_h*(1-h) - beta_h*h",
    "dn/dt = alpha_n*(1-n) - beta_n*n"
  ],
  "definitions":
  {
    "I_NaT"    : "g_Na_max*m**3*h*(1-gamma_Na)*(v-E_Na)",
    "I_NaP"    : "g_Na_max*m**3*gamma_Na*(v-E_Na)",
    "I_Na_L"   : "g_Na_l*(v-E_Na)",
    "I_K"      : "g_K_max*n**4*(v-E_K)",
    "I_K_L"    : "g_K_l*(v-E_K)",
    "I_stim"   : "-syn_clamp*(I_AChRNa + I_AChRK)",
    "I_pump"   : "Ip_mean*4*(1+exp((Na_in_0 - Na_in)/(3*mmolar)))**-1*(1+exp((K_out_0 - K_out)/mmolar))**-1"
  },
  "parameters":
  {
    "T"   : "(293.15 * (kelvin))",
    "C"           : "(50 * (nfarad))",
    "g_Na_max"    : "(900 * (usiemens))",
    "gamma_Na"    : "0.02",
    "k_alpha_m"   : "(8.03 * (1/ms))",
    "k_beta_m"    : "(0.2195 * (1/ms))",
    "mue_alpha_m" : "(0.0037 * (1/mV))",
    "mue_beta_m"  : "(-0.0763 * (1/mV))",
    "k_alpha_h"   : "(0.02247 * (1/ms))",
    "mue_alpha_h" : "(-0.06802 * (1/mV))",

    "g_K_max"     : "(2000 * (usiemens))",
    "k_alpha_n"   : "(2.135 * (1/ms))",
    "k_beta_n"    : "(0.3524 * (1/ms))",
    "mue_alpha_n" : "(0.03792 * (1/mV))",
    "mue_beta_n"  : "(-0.01552 * (1/mV))",

    "P_Na" : "(0.00016 * (mm3/second))",

    "F" : "(96485.3329 * (second*amp/mole))",
    "z" : "1",
    "R" : "(8314.4598 * (mjoule/(mole*kelvin)))",

    "syn_clamp"    : "0",

    "vol_in":"0.424*mm3",

    "Na_in_0"       : "(13.5 * (mmolar))",
    "K_in_0"        : "(89 * (mmolar))",
    "Na_out_0"       : "(120 * (mmolar))",
    "K_out_0"        : "(2.16 * (mmolar))",

    "g_K_l"  : "(5 * (usiemens))",
    "v_r"    : "2",
    "Ip_mean":"0*nA",
    "v_onset":"-76*mV",
    "E_Na_0":"55*mV"

  },
  "functions":
  {
    "alpha_m" : "k_alpha_m*exp(mue_alpha_m*(v))",
    "beta_m"  : "clip(k_beta_m*exp(mue_beta_m*(v)),0.00001/ms,100/ms)",

    "alpha_h" : "clip(k_alpha_h*exp(mue_alpha_h*(v)),0.00001/ms,100/ms)",
    "beta_h"  : "(3.33*(1/ms)/(exp(-(30*mV + (v))/(9*mV)) + 1.0))",

    "alpha_n" : "k_alpha_n*exp(mue_alpha_n*(v))",
    "beta_n"  : "k_beta_n*exp(mue_beta_n*(v))",

    "x" : "(z*F*v/(R*T))",
    "I_AChRNa" : "P_Na*F*z*(x/(1-exp(-x)))*(Na_in - Na_out*exp(-x))",
    "I_AChRK"  : "P_K*F*z*(x/(1-exp(-x)))*(K_in - K_out*exp(-x))",

    "E_Na"        : "log(Na_out/Na_in)*(R*T/(z*F))",
    "E_K"         : "log(K_out/K_in)*(R*T/(z*F))",

    "P_K"  : "(1.11 * P_Na)",

    "g_Na_l" : "(-Ip_mean/(v_onset - E_Na_0))",

    "Na_out"   : "Na_out_0 - v_r*(Na_in - Na_in_0)",
    "K_out"    : "K_out_0 + v_r*(Na_in - Na_in_0)",
    "K_in"     : "K_in_0 - (Na_in - Na_in_0)"

  },
  "init_states":
  {
    "v" : "-85.11 * mV",
    "Na_in" : "(13.5 * (mmolar))",
    "n" : "0.06",
    "m" : "0.04",
    "h" : "1"
  },
  "comments" : {
    "source": "Model for a weak electric fish from Joos et al. (2018)"
   }
}
