# Supplementary material for: The electrogenicity of the Na+/K+-ATPase poses challenges for computation in highly active spiking cells
Source: eLife. 2025 Dec 3;14:RP103781. doi: 10.7554/eLife.103781 (PMC12674616; doi:10.7554/eLife.103781)
Supplement: Source code 1. [file elife-103781-code1.zip › electrocyte_nakatpase-main/cfg/simulation_params.json]

{
  "S":
  {
  "model":"cfg/epm_pump.json",
  "dt":"0.001*ms",
  "inf_run": {"trace":"200*ms", "fi":"20*ms","stim_protocol":"0*ms"},
  "runtime": {"trace":"10*ms", "fi":"100*ms"},
  "rec_dt": {"constant_pump":"0.1*second", "voltage_dependent_pump":"0.1*ms"}
  },
  "ranges":
  {
    "I_in_fi":"np.linspace(0,3.5,200)*uA",
    "PN_freqs": "[200,300,400,500,600]*Hz",
    "I_pump":"np.linspace(0,3,13)*uA",
    "pump_density":"np.linspace(0.5,1.5,5)",
    "syns":"[1,0.5]",
    "pnf_idx":"2",
    "vm_target":"13*mV",
    "gNa_range":"[700,1700]*uS",
    "Na_in_ss":"[13.5, 13.6]*mM",
    "I_in_fi_prc":"np.linspace(0,3.5,50)*uA",
    "prc_pert":"5*mV",
    "prc_res":"20"
  },
  "stimuli":
  {
    "long_square":{"T0":"10*second","T1":"60*second","T2":"30*second","baseline_idx":"1","rise_idx":"4"},
    "chirp": {
      "baseline_freq": "600*Hz",
      "short":{"T":"0.1*second", "N":"1", "duration":"9"},
      "long":{"T0":"0.1*second","T1":"0.1*second","T2":"2*second", "N":"10", "duration":"20"}},
    "rises": {
      "baseline_freq": "260*Hz", "delta_freq": "40*Hz",
      "T0":"5*second","T1":"1*second", "N":"10", "tau":"2*second"}
  },
  "plotting":{"cmaps":["cividis","Dark2"]}
}
