# Supplementary material for: The electrogenicity of the Na+/K+-ATPase poses challenges for computation in highly active spiking cells
Source: eLife. 2025 Dec 3;14:RP103781. doi: 10.7554/eLife.103781 (PMC12674616; doi:10.7554/eLife.103781)
Supplement: Source code 1. [file elife-103781-code1.zip › electrocyte_nakatpase-main/py/figure_4_and_5.py]

# imports
import json, brian2, sys
import numpy as np
sys.path.append('py/')
sys.path.append('py/helpers/')

from helpers import model_utils, brianutils
import helpers.analysis as han
import helpers.plotting.plotting as hplpl
import helpers.plotting.schematics as hpls
import helpers.simulation as hs

import matplotlib.pyplot as plt
import pickle as pkl
from matplotlib import gridspec
import matplotlib
matplotlib.use('Agg')
from brianutils import units
from matplotlib import patches
import matplotlib.image as mpimg

#%% load cfg
S = json.load(open('cfg/simulation_params.json'))
dt = brian2.defaultclock.dt = eval(S['S']['dt'],units)
model = S['S']['model']
cmap = plt.get_cmap(S['plotting']['cmaps'][1])
greys = plt.get_cmap('Greys')

circuit_img = mpimg.imread('fig/img/k_buffer.png')
circuit_img2 = mpimg.imread('fig/img/synapse.png')

#%% fitted pump currents
I_pump = np.load('data/I_pump_fitted_com.npy')*brian2.amp

# baseline pump current for different scenarios
ipump = {'chirp':[I_pump[0],I_pump[0]],'rises':[I_pump[3],I_pump[2]]}

#%% filenames
fnames = {'chirp':['','buf'],'rises':['0.5','1.0']}

##% plotting parameters
# zoom-ins
ts_ = {'chirp':[0.08,1.28],'rises':[5,23]}
te_ = {'chirp':[0.16,1.36],'rises':[5.1,23.1]}

# titles
titles = ['A','B','C','D','E','F','G']
titles_ = {'chirp':['Without extracellular\npotassium buffer','With extracellular\npotassium buffer'],'rises':['Weak synapse','Strong synapse']}

# plot limits
xlims = {'chirp':[0,2],'rises':[0,25]}
ylims = {'chirp':[3.8,4.2],'rises':[1.2,1.5]}
ylimsf = {'chirp':[0,600],'rises':[180,310]}
vlim = [-100,10]

# markersize scatterplots
ms_ = {'chirp':5, 'rises':2}

#%% Plot chirp figure
plt.rc('axes', labelsize=8)    # fontsize of the x and y labels
plt.rc('xtick', labelsize=8)
plt.rc('ytick', labelsize=8)
plt.rc('legend', fontsize=8)
plt.rc('axes', titlesize=10)
plt.rc('font', size=8)

mode='chirp'
f = plt.figure(figsize=(8,7))
gs_ = f.add_gridspec(2,1,height_ratios=[1,2],hspace=0.5)

gs = gridspec.GridSpecFromSubplotSpec(1,3,width_ratios=[2,1,6],subplot_spec=gs_[0])
ax = f.add_subplot(gs[1])
ax.text(0.75,0.87,'PN spikes',horizontalalignment='center')
ax.text(0.75,0.55,'EOD',horizontalalignment='center')
ax.axis('off')
ax = f.add_subplot(gs[:2])
hpls.plot_image(ax,circuit_img)

box = ax.get_position()
box.x0 = box.x0 - 0.15
ax.set_position(box)
ax.set_title('A',loc='left',weight='bold')
hplpl.plot_pn_above_eod(f, gs[2], dt)

gsc = gridspec.GridSpecFromSubplotSpec(5,2,subplot_spec=gs_[1],height_ratios=[2,1,2,1,2])

for j,fname in enumerate(fnames[mode]):
    ax = f.add_subplot(gsc[0,j])

    for i,(ts,te) in enumerate(zip(ts_[mode],te_[mode])):
        inset = patches.Rectangle((ts,0),te-ts,600,fc=greys(0.4),ec=greys(0.4))
        ax.add_patch(inset)

    if j==0:
        ax.set_title(titles[j*2+1],loc='left',weight='bold',x=-0.25)
    else:
        ax.set_title(titles[j*2+1],loc='left',weight='bold',x=-0.02)

    plt.title(titles_[mode][j]+'\n',loc='center')

    hplpl.plot_chirp(ax,fname,mode,model,ms=ms_[mode])
    ax.set_ylim(ylimsf[mode])

    if j==0:
        ax.legend(frameon=False,handletextpad=0,labelspacing=0,loc='upper right',bbox_to_anchor=(1.05,1.1))

    if j==1:
        ax.set_ylabel('')
        ax.set_yticklabels([])
    else:
        ax.set_xlabel('')
        ax.set_xticklabels([])

    ax.set_xlim(xlims[mode])
    ax.set_xticks(xlims[mode])

    ax = f.add_subplot(gsc[2,j])

    for i,(ts,te) in enumerate(zip(ts_[mode],te_[mode])):
        inset = patches.Rectangle((ts,0),te-ts,600,fc=greys(0.4),ec=greys(0.4))
        ax.add_patch(inset)

    hplpl.plot_chirp_pump(ax,fname,mode,model,xlims[mode][0],xlims[mode][1],ipump[mode][j])
    ax.set_xlim(xlims[mode])
    ax.set_ylim(ylims[mode])

    ax.set_xticks([xlims[mode][0], ts_[mode][0]+(te_[mode][0]-ts_[mode][0])/2, ts_[mode][1]+(te_[mode][1]-ts_[mode][1])/2, xlims[mode][1]])
    ax.set_xticklabels([xlims[mode][0],'C'if j==0 else 'E','C' if j==0 else 'E',xlims[mode][1]])
    ax.get_xticklabels()[-2].set_weight("bold")
    ax.get_xticklabels()[-3].set_weight("bold")

    ax.set_xlabel('Time [s]',labelpad=-10)

    if j==1:
        ax.set_ylabel('')
        ax.set_yticklabels([])

    gsc__ = gridspec.GridSpecFromSubplotSpec(2,2,subplot_spec=gsc[4,j])

    for i,(ts,te) in enumerate(zip(ts_[mode],te_[mode])):

        a = np.load('data/%s_%s.npz'%(mode,fname),allow_pickle=True)
        v, pnfs, st = a['v'], a['pnfs'][0], a['st'][0]

        ax = f.add_subplot(gsc__[0,i]) #gsc__[i*2])
        if i==0:
            if j==0:
                ax.set_title(titles[j*2+2+i],loc='left',weight='bold',x=-0.5)
            else:
                ax.set_title(titles[j*2+2+i],loc='left',weight='bold',x=-0.05)

        ax.eventplot(pnfs[(pnfs>=ts)&(pnfs<=te)],color=cmap(0),lineoffsets=-0.5)
        ax.eventplot(st[(st>=ts)&(st<=te)],color='k')

        ax.set_xlim([ts,te])
        ax.axis('off')

        ax = f.add_subplot(gsc__[1,i])

        plt.plot(np.linspace(ts,te,int((te-ts)/dt)),v[0,int(ts/dt):int(te/dt)]*1000,color='k')
        ax.spines['top'].set_visible(False)
        ax.spines['right'].set_visible(False)
        ax.set_xlim([ts,te])
        ax.set_xticks([np.round((ts+0.1*(te-ts))*100)/100,np.round((te-0.1*(te-ts))*100)/100])
        ax.set_ylim(vlim)
        ax.set_yticks([-70,0])


        if i==0 and j==0:
            ax.set_ylabel('Membrane \nvoltage [mV]')
        else:
            ax.set_yticklabels([])

        ax.set_xlabel('Time [s]')

plt.savefig('fig/4.pdf',dpi=1000,bbox_inches='tight')
plt.close()

#%% plot rises
mode = 'rises'
f = plt.figure(figsize=(8,8))
gs_ = f.add_gridspec(2,1,height_ratios=[1,2],hspace=0.25)

gs = gridspec.GridSpecFromSubplotSpec(1,3,width_ratios=[2,1,6],subplot_spec=gs_[0])
ax = f.add_subplot(gs[1])
ax.text(1.1,0.225,'PN spikes',horizontalalignment='right')
ax.text(1.1,0.075,'EOD',horizontalalignment='right')
ax.axis('off')
ax = f.add_subplot(gs[:2])
ax.set_title('A',loc='left',weight='bold',x=-0.2)
hpls.plot_image(ax,circuit_img2)
ax.axis('off')
hplpl.plot_rises_intro(f,gs[2],dt)

gsc = gridspec.GridSpecFromSubplotSpec(4,2,subplot_spec=gs_[1],height_ratios=[0.75,0.5,0.5,2])

for j,fname in enumerate(fnames[mode]):
    ax = f.add_subplot(gsc[0,j])
    for i,(ts,te) in enumerate(zip(ts_[mode],te_[mode])):
        inset = patches.Rectangle((ts,0),te-ts,600,fc=greys(0.4),ec=greys(0.4))
        ax.add_patch(inset)

    if j==0:
        ax.set_title(titles[j*3+1]+'\n',loc='left',weight='bold',x=-0.3)
    else:
        ax.set_title(titles[j*3+1]+'\n',loc='left',weight='bold',x=-0.05)
    plt.title(titles_[mode][j],loc='center')

    a = np.load('data/rises_syn.npz',allow_pickle=True)
    v, pnfs, st = a['v'][1-j], a['pnfs'][0], a['st']
    st = st[0][st[1]==1-j]
    print(np.abs(han.entrainment_index(pnfs[(pnfs<=25)],st[(st<=25)])))

    ax.set_title(r'$\overline{R}$ = %.3f'%np.abs(han.entrainment_index(pnfs[(pnfs<=25)],st[(st<=25)])),loc='right',fontsize=8)

    hplpl.plot_chirp(ax,fname,mode,model,ms=ms_[mode])
    ax.set_ylim(ylimsf[mode])

    if j==1:
        ax.set_ylabel('')
        ax.set_yticklabels([])
    else:
        ax.legend(frameon=False,handletextpad=-0.5,loc='lower left',bbox_to_anchor=(0.01,-0.1),ncol=2,columnspacing=0.1)

    ax.set_xlim(xlims[mode])
    ax.set_xticks([xlims[mode][0], ts_[mode][0]+(te_[mode][0]-ts_[mode][0])/2, ts_[mode][1]+(te_[mode][1]-ts_[mode][1])/2, xlims[mode][1]])

    ax = f.add_subplot(gsc[1,j])
    for i,(ts,te) in enumerate(zip(ts_[mode],te_[mode])):
        inset = patches.Rectangle((ts,0),te-ts,600,fc=greys(0.4),ec=greys(0.4))
        ax.add_patch(inset)
    hplpl.plot_chirp_pump(ax,fname,mode,model,xlims[mode][0],xlims[mode][1],ipump=ipump[mode][j])
    ax.set_ylim(ylims[mode])
    ax.set_xlim(xlims[mode])
    ax.set_xticks([xlims[mode][0], ts_[mode][0]+(te_[mode][0]-ts_[mode][0])/2, ts_[mode][1]+(te_[mode][1]-ts_[mode][1])/2, xlims[mode][1]])
    ax.set_xticklabels([xlims[mode][0],'C'if j==0 else 'F','D' if j==0 else 'G',xlims[mode][1]])
    ax.get_xticklabels()[-2].set_weight("bold")
    ax.get_xticklabels()[-3].set_weight("bold")

    ax.set_xlabel('Time [s]',labelpad=-10)

    if j==1:
        ax.set_ylabel('')
        ax.set_yticklabels([])

    gsc__ = gridspec.GridSpecFromSubplotSpec(5,1,subplot_spec=gsc[3,j],height_ratios=[1,1,1.5,1,1])

    for i,(ts,te) in enumerate(zip(ts_[mode],te_[mode])):

        a = np.load('data/%s_syn.npz'%mode,allow_pickle=True)
        v, pnfs, st = a['v'][1-j], a['pnfs'][0], a['st']
        st = st[0][st[1]==1-j]

        ax = f.add_subplot(gsc__[i*3])
        if j==0:
            ax.set_title(titles[j*3+2+i],loc='left',weight='bold',x=-0.25)
        else:
            ax.set_title(titles[j*3+2+i],loc='left',weight='bold',x=-0.05)
        ax.eventplot(pnfs[(pnfs>=ts)&(pnfs<=te)],color=cmap(0),lineoffsets=-0.5)
        ax.eventplot(st[(st>=ts)&(st<=te)],color='k')

        ax.set_xlim([ts,te])
        ax.axis('off')

        ax.set_title(r'$\overline{R}$ = %.3f' % abs(han.entrainment_index(pnfs[(pnfs>=ts)&(pnfs<=te)],st[(st>=ts)&(st<=te)])),loc='right',fontsize=8)

        ax = f.add_subplot(gsc__[i*3+1])
        plt.plot(np.linspace(ts,te,len(v[int(ts/dt):int(te/dt)])),v[int(ts/dt):int(te/dt)]*1000,color='k')
        ax.spines['top'].set_visible(False)
        ax.spines['right'].set_visible(False)
        ax.set_xlim([ts,te])
        ax.set_xticks([ts,te])
        ax.set_ylim(vlim)
        ax.set_yticks([-70,0])

        if j==0:
            ax.set_ylabel('Membrane \n voltage [mV]')
        else:
            ax.set_yticklabels([])

        if i==1:
            ax.set_xlabel('Time [s]')

plt.savefig('fig/5.pdf',dpi=1000,bbox_inches='tight')
plt.close()
