# Supplementary material for: The electrogenicity of the Na+/K+-ATPase poses challenges for computation in highly active spiking cells
Source: eLife. 2025 Dec 3;14:RP103781. doi: 10.7554/eLife.103781 (PMC12674616; doi:10.7554/eLife.103781)
Supplement: Source code 1. [file elife-103781-code1.zip › electrocyte_nakatpase-main/py/run_all.py]

import subprocess

print('creating figure 1...')
subprocess.run("python py/figure_1.py", shell=True)
print('creating figure 2...')
subprocess.run("python py/simulations/const_input.py", shell=True)
subprocess.run("python py/figure_2.py", shell=True)
print('creating figure 3...')
subprocess.run("python py/figure_3.py", shell=True)
print('creating figure 4 and 5...')
subprocess.run("python py/simulations/communication.py", shell=True)
subprocess.run("python py/figure_4_and_5.py", shell=True)
print('creating figure 6...')
subprocess.run("python py/simulations/const_input_voltage_dep.py", shell=True)
subprocess.run("python py/figure_6.py", shell=True)
print('creating figure A1...')
subprocess.run("python py/figure_A1.py", shell=True)
print('creating figure A2...')
subprocess.run("python py/figure_A2.py", shell=True)
